# Supplementary material for: A multi-proxy bioarchaeological approach reveals new trends in Bronze Age diet in Italy
Source: Sci Rep. 2022 Jul 16;12:12203. doi: 10.1038/s41598-022-15581-0 (PMC9288517; doi:10.1038/s41598-022-15581-0)
Supplement: Supplementary file 2 — Supplementary Information 2. [file 41598_2022_15581_MOESM2_ESM.xlsx]

## Sheet: Title
A multi-proxy bioarchaeological approach reveals new trends in Bronze Age diet in Italy Alessandra Varalli1,2,3*, Jacopo Moggi-Cecchi2, Gwenaëlle Goude1 1 Aix Marseille Univ, CNRS, Minist Culture, LAMPEA, Aix-en-Provence, France 2 Department of Biology, Laboratory of Anthropology, University of Florence, Italy 3 CaSEs Research Group, Department of Humanities, Universitat Pompeu Fabra, Barcelona, …
Supplementary information 2, Table B. List of the Early, Middle and Recent-Final Bronze Age sites where archeobotanical remains of common and foxtail millet have been found.

## Sheet: Sites
List of the Early, Middle and Recent-Final Bronze Age sites where archeobotanical remains of common and foxtail millet have been found. Neolithic, Copper Age and Bronze Age Italian sites where common and foxtail have been recovered. Early Neolithic (EN): 6200-5600 BC; Middle Neolithic (MN): 5600-5000 BC; Recent Neolithic (RN): 5000-4300 BC; Copper Age (CA): 4300-2200 BC; Early Bronze Age (EBA): 2…
NEOLITHIC
Figure 6	Figure A.4	Site	District, region	Coordinates	m asl	Chronology*	Reference
N1	x	Levata di curtatone	Mantova, Lombardy	45°09'00"N 10°43'00"E	26	N	Carra 2012
N2	x	Sammardenchia	Udine, Friuli Venezia Giulia	45°59'07"N 13°13'38"E	67	EN	Rottoli 1999; 2005; 2006:252
N3	x	Piancada	Udine, Friuli Venezia Giulia	45°47'03"N 13°05'07"E	5	EN	Rottoli 2005; 2006:252
N4	x	Spilamberto	Modena, Emilia Romagna	44°33'28"N 11°01'55"E	69	EN	Accorsi et al. 1981
N5	x	Via Navicella	Forlì-Cesena, Emilia Romagna-Cesena, Emilia Romagna	44°15'12"N 12°05'11"E	15	RN	Gobbo 2011
N6	x	Via Guidorossi	Parma, Emilia Romagna	44°47'08"N 10°17'46"E	57	MN	Gobbo 2011; Rottoli and Regola 2014
N7	x	Terragne	Taranto, Apulia	40°23'30.85"N 17°37'14.79"E	96	EN	Fiorentino 1995a; 1998; Fiorentino et al. 2013
N8	x	Grotta di S. Croce	Barletta, Andria, Trani, Apulia	41°10′37.4″N 16°28′08.9″E	113	MN	Boscato et al. 2002; Fiorentino 2002; Fiorentino et al. 2013
N9	x	Capo Rondinella	Taranto, Apulia	40°28'52.87"N 17°11'09.51"E	1	MN	Fiorentino 1999; Fiorentino et al. 2013
N10	x	San Domenico	Taranto, Apulia	40°28'38.43"N 17°13'36.52"E	15	MN	Fiorentino 1999; Fiorentino et al. 2000, 2013
N11	x	Grotta della Tartaruga di Lama Giotta	Bari, Apulia	41°05'02"N 17°00'00"E	13	RN	Fiorentino et al. 2013
N12	x	Isolino di Varese	Varese, Lombardy	45°49'00"N 8°43'00"E	238	N	Forni 1979
N13	x	Piano Locce	Aquila, Abruzzo	42° 21' N, 13° 37' E	1225	N	Torri 2011
N14	x	Valgrana	Cuneo, Piedmont	44°25'00"N 7°23'00"E	642	N	Motella De Carlo and Venturino Gambari 2004
N15	x	Castello D'Annone	Asti, Piedmont	44°52'44"N 8°19'06"E	109	N	Castelletti & Motella De Carlo 1998; Motella De Carlo and Venturino Gambari 2004
COPPER AGE
Figure 6	Figure A.4	Site	District, region	Coordinates	m asl	Chronology*	Reference
C1	x	Monte Covolo	Brescia, Lombardy	45°36'20"N 10°28'15"E	554	CA	Pals and Voorrips 1979; Rottoli e Castiglioni 2009
C2	x	Velturno-Tanzgasse	Bolzano, Trentino Alto Adige	46°40'09"N 11°35'48"E	850	CA	Castiglioni and Tecchiati 2005; Rottoli and Castiglioni 2009
C3	x	Provezza	Forlì-Cesena, Emilia Romagna-Cesena	44°11'02"N 12°10'53"E	26	CA	Gobbo 2011
C4	x	Villandro	Bolzano, Trentino Alto Adige	46°37'43"N 11°32'08"E	870	CA	Nisbet 2008
C5	x	Similaun	Bolzano, Trentino Alto Adige	46°46'38.28"N 10°50'37.61"E	3210	CA	Heiss and Oeggl 2009
EARLY BRONZE AGE
Figure 6	Figure A.4	Site	District, region	Coordinates	m asl	Chronology*	Reference
B1	EB1	Canàr	Rovigo, Veneto	45°03'00"N 11°20'00"E	7	EBA	Castiglioni et al. 1998; Castelletti et al. 2001
B2	EB2	Belverde	Siena, Toscany	42°58'00"N 11°54'00"E	385	CA-EBA	Oliva 1939; Forni 1979; Bellini et al 2008
B3	EB3	Cava Barbieri	Siena, Toscany	43°04′42.53″N 11°40′18.41″E	490	EBA	Oliva 1939; Castelletti 1976; Bellini et al 2008
B4	EB4	Lago Lucone area A e D (polpenazze del garda)	Brescia, Lombardy	45°32'53.12"N 10°29'39.69"E	249	EBA-MBA	Guerreschi 1980-1981; Bocchio 1985-1988; Valsecchi et al. 2006
B5	EB5	Nola-Croce di Papa	Napoli, Campania	40°55'34"N 14°31'01"E	35	EBA	Costantini et al. 2007
B6	EB6	Ledro	Trento, Trentino Alto Adige	45°52'29"N 10°45'54"E	652	EBA-MEBA	Forni 1979; Riedel 1976; 1977; Dalla Fior 1940
B7	EB7	Fiavé-Carera	Trento, Trentino Alto Adige	45°59'23.37"N 10°49'50.68"E	651	EBA-MEBA	Jones and Rowley-Conwy 1984, 1985
B8	EB8	San Domenico	Taranto, Apulia	40°28'38.43"N 17°13'36.52"E	15	EBA-MBA	Fiorentino 1999; Primavera et al. 2017
B9	EB9	Afragola	Napoli, Campania	40°56'12.84"N 14°20'25.06"E	25	EBA	Laforgia et al. 2015
B10	EB10	Oliva Torricella	Salerno, Campania	40°38'54"N 14°50'18"E	60	EBA	Delle Donne 2011
MIDDLE BRONZE AGE
Figure 6	Figure A.4	Site	District, region	Coordinates	m asl	Chronology*	Reference
B11	MB1	Bric Tana	Savona, Liguria	44°21'33"N 8°12'41"E	501	MBA	Nisbet e Scaife 1998
B12	MB2	Noceto	Parma, Emilia Romagna	44°48'02.96"N 10°10'19.35"E	81	MBA	Rottoli e Castiglioni 2009
B13	MB3	Ledro	Reggio Emilia, Emilia Romagna	45°52'29"N 10°45'54"E	652	MBA-RBA	Forni 1979; Carra 2012
B14	MB4	Solarolo	Ravenna, Emilia Romagna	44°22'00"N 11°51'00"E	25	MBA-RBA	Carra 2009, 2012
B15	MB5	Terramare di Montale	Modena, Emilia Romagna	44°34'34"N 10°54'38"E	71	MBA-RBA	Mercuri et al. 2006a; Mercuri et al. 2006b; Mercuri et al. 2015
B16	MB6	Borgo Moretta	Cuneo, Piedmont	44°41'21.82"N 8° 2'14.47"E	306	MBA	Motella De Carlo 1995
B17	MB7	Lavagnone	Brescia, Lombardy	45°26'12.67"N 10°32'16.75"E	101	MBA	Filipovich et al. 2020; Perego 2017
B18	MB8	Piazza Palmieri (Monopoli)	Bari, Apulia	40°57'08.84"N 17°18'18.55"E	13	MBA	Fiorentino 1995b; Primavera et al. 2017
B19	MB9	Capua (Loc. Strepparo e Cento Moggie)	Caserta, Campania	41°05'00"N 14°15'00"E	38	MBA	Castiglioni and Rottoli 2001
B20	MB10	Grotta Misa	Viterbo, Lazio	42°29'54" 11°38'41"	138	MBA	Tongiorgi 1947
B21	MB11	Gorgo del Ciliegio	Arezzo, Toscany	43°35'18"N 12°10'3"E	400	MBA	Varalli et al. 2016. (Moroni A. pers. Comm.)
B22	MB12	Sotćiastel	Bolzano, Trentino Alto Adige	46°37'20"N 11°53'42"E	1404	MBA-RBA	Swidrak e Oeggl 1998
B23	MB13	Monte Leoni	Parma, Emilia Romagna	44°40'52"N 10°16'10"E	150	MBA	Ammerman et al. 1976; Forni 1979; Pals and Vorrisp 1979
B24	MB14	Isolone della Prevaldesca (Valeggio sul Mincio )	Mantova, Lombardy	45°21'11"N 10°43'27"E	92	MBA	Villaret von Rochow 1958; Riedel, 1977; Forni, 1979
B25	MB15	Anzola	Bologna, Emilia Romagna	44°32'55"N 11°11'32"E	41	MBA-RBA	Marchesini and Marvelli 2011
B26	MB16	Gonfienti Scalo Merci	Prato, Toscany	43°51'20.29"N 11° 7'58.30"E	45	MBA	Secci Mori et al. 2015
B27	MB17	Paludi di Celano	Aquila, Abruzzo	42°03′09.74″N 13°30′52.24″E	670	MBA-RBA	Coubray 1989
B28	MB18	Fonte Maggio	Campobasso, Molise	41°41'32.34"N 14°41'51.11"E	630	MBA-RBA	Barker et al. 1995
B29	MB19	Grotta della Tartaruga (Torre a Mare)	Bari, Apulia	41°05'02"N 17°00'00"E	13	MBA	Fiorentino 1998; Primavera et al. 2017
B30	MB20	Santa Giulia	Modena, Emilia Romagna	44°21'27"N 10°36'33"E	920	MBA-RBA	Filipovich et al. 2020
B31	MB21	Montecchio Precalcino	Vicenza, Veneto	45°40'6.72"N 11°30'51.40"E	70	MBA-RBA	Vallicelli et al. 2015
RECENT AND FINAL BRONZE AGE
Figure 6	Figure A.4	Site	District, region	Coordinates	m asl	Chronology	Reference
B32	FB1	Castello di Zignago	Spezia, Liguria	44°17'48"N 9°44'12"E	484	RBA-FBA	Castelletti 1974
B33	FB2	Castellaro di Uscio	Genova, Liguria	44°23'47"N 9°11'24"E	721	FBA	Nisbet 1990
B34	FB3	Castellaro Lagusello	Mantova, Lombardy	45°22'09.88"N 10°38'10.33"E	99	FBA	Carra 2012; Dal Corso 2018
B35	FB4	Monterenzio Vecchio	Bologna, Emilia Romagna	44°19'12"N 11°23'6"E	586	FBA	Carra 2012; 2013
B36	FB5	Custoza	Verona, Veneto	45°22'17"N 10°47'29"E	119	RBA	Nisbet 1999; Filipovich et al. 2020
B37	FB6	Breolungi	Cuneo, Piedmont	44°25'55"N 7°47'38"E	357	FBA-IA	Motella De Carlo 2001; Castelletti and Motella De Carlo 2006
B38	FB7	Roca	Lecce, Apulia	40°17'14.12"N 18°25'33.64"E	5	RBA-FBA	Primavera 2011, 2013; Guglielmino and Primavera 2015
B39	FB8	san Domenico	Taranto, Apulia	40°28'38.43"N 17°13'36.52"E	15	RBA	Fiorentino 1999; Primavera 2017
B40	FB9	Stagno	Livorno, Toscany	44°34'N 10°23'E	10	FBA-IA	Giachi et al. 2010
B41	FB10	Montirone- S.Agata Bolognese	Bologna, Emilia Romagna	44°39'18"N 11°06'56"E	21	MBA-RBA-FBA (MBA1 pag. 53; MBA3-RBA1 pag. 61; RBA2-FBA pag. 69)	Marchesini et al. 2010
B42	FB11	Ganglegg/Schluderns	Bolzano, Trentino Alto Adige	46°40'20"N 10°35'25"E	1142	FBA	Schmidl and Oeggl 2005, 2007
B43	FB12	Fondo Paviani	Verona, Veneto	45°12'02"N 11°16'59"E	12	RBA-FBA	Dal Corso et al. 2017; Berto 2015; Berto and Rottoli 2015
B44	FB13	Coppa Nevigata	Foggia, Apulia	41°33'28.42"N 15°50'00.45"E	5	RBA	Fiorentino and D'Oronzo 2012; Primavera et al. 2017
B45	FB14	Punta di Zambrone	Vibo Valentia, Calabria	38°42'52"N 15°58'21"E	220	RBA	Jung et al., 2015
* It refers to levels where millets have been found

## Sheet: References
Accorsi CA, Bandini Mazzanti M, Forlani L. 1981. Il paesaggio vegetale collegato con gli insediamenti neo-eneolitici dell’area di Spilamberto (Modena) in base ad analisi palinologiche. In: Bagolini B. (ed), Il Neolitico e l’Età del Rame: ricerca a Spilamberto - S. Cesario 1977-1980. Cassa di Risparmio di Vignola, Vignola, pp. 43-60.
Ammerman AJ. 1976. Rapporto degli scavi di Monte Leoni: un insediamento dell'età del Bronzo in Val Parma. Preistoria Alpina 12: 127-154
Barker G, Clark G, Hunt C, Lukesh S, Webley D. 1995. The settlement expansion of the 2nd millennium b.c. In: Barker G. (ed), A Mediterranean Valley. Landscape Archaeology and Annales History in the Biferno Valley. Leicester University Press, pp. 132-158.
Bellini C, Mariotti Lippi M, Mori Secci M, Aranguren B, Perazzi P. 2008. Plant gathering and cultivation in prehistoric Tuscany (Italy). Vegetation History Archaeobotany 17: 103-112.
Berto F. 2015. Le analisi archeobotaniche in Italia settentrionale tra Neolitico ed eta` del Bronzo: il ruolo delle piante infestanti nell’economia dell’Italia pre-protostorica. PhD Thesis, University of Padova
Berto F, Rottoli M 2015. Agricoltura e raccolta in un insediamento del Bronzo recente della pianura veronese. Il “pozzetto” US 317 di Fondo Paviani (Verona) – Scavi Università di Padova 2007‐2012. In: Leonardi G, Tiné V (eds.). Preistoria e protostoria del Veneto, Firenze: Studi di Preistoria e Protostoria 2, pp. 829–832.
Bocchio G. 1985–1988. Saggio stratigrafico presso Lucone D. Polpenazze del Garda (BS). Annali del Museo Gavardo 16: 15–43
Boscato P, Gambassini P, Ronchitelli AM, 2002. Una stuoia in fibre vegetali del Neolitico Antico nella Grotta di Santa Croce. In: Radina F (ed) La Preistoria della Puglia. Paesaggi, uomini e tradizioni di 8.000 anni fa. Bari: Mario Adda Editore, pp. 71–76.
Carra ML. 2009. Alimentazione, ambiente ed economia di sussistenza su base vegetale. Studio archeobotanico preliminare dei macroresti provenienti dal sito di Solarolo. IpoTESI di Preistoria 2: 281-291.
Carra ML. 2012. Per una storia della cerealicoltura in Italia settentrionale dal Neolitico all’Età del Ferro: strategie adattive e condizionamenti ambientali. PhD Thesis, Università degli Studi di Bologna.
Carra ML. 2013. Le indagini archeobotaniche nell’area dell’Emilia orientale e della Romagna. In: De Grossi Mazzorin J, Curci A, Giacobini G. (eds), Economia e ambiente nell’Italia Padana dell’Età del Bronzo. Le indagini Bioarcheologiche. Beni Archeologici, Conoscenza e Tecnologie, Quaderno 11. Edipuglia: Bari, pp. 329-356.
Castelletti L. 1974. Castellaro di Zignago. Atti della XVI Riunione Scientifica dell’Istituto Italiano di Preistoria e Protostoria (Liguria, 3-5 novembre 1973). Istituto italiano di preistoria e protostoria, Firenze, pp. 175.
Castelletti L. 1976. Rapporto preliminare sui resti vegetali macroscopici della serie Neolitico-Bronzo di Pienza (Siena). Rivista archeologica dell’Antica Provincia e Diocesi di Como 156– 157: 243–251.
Castelletti L, Motella De Carlo S. 1998. L’uomo e le piante nella Preistoria. L’analisi dei resti macroscopici vegetali. In: Archeologia in Piemonte, Mercando M, Venturino Gambari M. (eds). Torino: La Preistoria, pp 41-56.
Castelletti L, Motella De Carlo S. 2006. La situazione delle ricerche tra archeobotanica e alimentazione in Piemonte nel quadro delle attività del laboratorio di archeobiologia di Como. In: Mercuri AM, Baroni R, Mariotti Lippi M. (eds), Archeobotanica e alimentazione. Workshop, Firenze 18 dicembre 2006. Atti Società Naturalisti Matematici di Modena 137, pp. 275-290.
Castelletti L, Castiglioni E, Rottoli M. 2001 L’agricoltura dell’Italia settentrionale dal neolitico al Medioevo. In: Failla O, Forni G. (eds) Le piante coltivate e la loro storia. Franco Angeli, Torino. Pp. 33–84
Castiglioni E, Motella De Carlo S, Nisbet R 1998. Indagini sui resti vegetali macroscopici. In: Balista C, Bellintani P (eds) Canàr di San Pietro Polesine. Ricerche archeo-ambientali sul sito palafitticolo. Padusa Quaderni, 2. Centro Polesano di Studi Storici Archeologici ed Etnografici, Rovigo, pp 115–123.
Castiglioni E, Rottoli M. 2001. Capua (Caserta). Località Strepparo e Cento Moggie. Scavi nell’area Cira. Resti botanici da un pozzo dell’età del bronzo, Bollettino di Archeologia, 37-38: 62-67.
Castiglioni E, Tecchiati U. 2005. Ricerche archeobotaniche nei livelli della tarda età del Rame di VelturnoTanzgasse in val d’Isarco (Bz). Atti dell’Accademia Roveretana degli Agiati, 255 (5): 505-528, Rovereto.
Costantini L, Costantini Biasini L, Delle Donne M. 2007. L’agricoltura del villaggio protostorico di Nola, loc. Croce del Papa (Napoli). Atti della XL Riunione Scientifica dell’Istituto Italiano di Preistoria e Protostoria (Roma-Napoli-Pompei, 30 novembre-5 dicembre 2005). Istituto italiano di preistoria e protostoria: Firenze, pp. 705-718.
Coubray S. 1989. I dati paleobotanici. Primi risultati e prospettive delle ricerche. Dallo scavo al museo: il sito protostorico delle Paludi di Celano. Technoconsud: Pescara, pp. 43-48.
Dal Corso M. 2018. Environmental history and development of the human landscape in a northeastern Italian lowland during the Bronze Age: a multidisciplinary case-study (PhD Thesis). Kiel University
Dal Corso M, Nicosia C, Balista C. et al. 2017. Bronze Age crop processing evidence in the phytolith assemblages from the ditch and fen around Fondo Paviani, northern Italy. Veget Hist Archaeobot 26: 5–24
Dalla Fior G. 1940. Analisi polliniche di torbe e depositi lacustri nella Venezia tridentina. Memorie Mus. St. Nat. Venezia Tridentina, 5. Trento.
Delle Donne M. 2011. Analisi archeobotaniche preliminari. In: Campanelli A. (ed), Dopo Lo Tsunami. Salerno Antica. Arté: Napoli, pp. 134–137.
Filipović D, Meadows J, Corso MD, et al. 2020. New AMS 14C dates track the arrival and spread of broomcorn millet cultivation and agricultural change in prehistoric Europe. Sci. Rep. 10, 13698
Fiorentino G, 1995a. Analisi dei macroresti vegetali. In: Gorgoglione MA, Di Lernia S and Fiorentino G (eds), L’insediamento preistorico di Terragne (Manduria - Taranto), nuovi dati sul processo di neolitizzazione del sudest italiano. Manduria: C.R.S.E.C., pp. 171–184.
Fiorentino G. 1995b. Primi dati archeobotanici dall’insediamento dell'età del Bronzo di Monopoli - Piazza Palmieri. Taras 15 (2): 335-373.
Fiorentino G. 1999. Caratteristiche della vegetazione e abitudini alimentari durante la preistoria. In: Mastronuzzi G and Marzo P (eds), Le isole Chéradi, fra natura, leggenda e storia. Mottola: Stampasud, pp. 69–78.
Fiorentino G. 1998. L'exploitation du milieu par l'Homme, du Paleolithique a l'Age du Bronze en Italie sud-orientale (Pouilles): donnees anthracologiques et carpologiques PhD thesis, Université de Montpellier II, Montpellier, France.
Fiorentino G. 2002. Alcuni dati archeobotanici sulla Bassa Murgia barese da Grotta Santa Croce. In: Radina F (ed), La preistoria della Puglia. Paesaggi, uomini e tradizioni di 8.000 anni fa. Bari: Mario Adda editore, pp. 85–86.
Fiorentino G, Muntoni IM, Radina F. 2000. La neolitizzazione delle Murge baresi: ambienti, insediamenti e attività produttive. In: Pessina A, Muscio G. (eds.), La neolitizzazione tra Oriente ed Occidente. Atti del Convegno di Udine, pp. 381-412.
Fiorentino G, D'Oronzo C., 2012. Analisi dei macroresti vegetali: strategie agronomiche, alimentazione e caratteristiche del paleoambiente a Coppa Nevigata nel corso dell'età del Bronzo. In: Cazzella A, Moscoloni M, Recchia G. (eds), Coppa Nevigata e l'area Umida alla foce del Candelaro durante l'et a del Bronzo. Grenzi: Foggia, pp. 327-338.
Fiorentino G, Caldara M, De Santis V, D’Oronzo C, Muntoni IM, Simone O, Primavera M, Radina F. 2013. Climate changes and human-environment interactions in the Apulia region of southeastern Italy during the Neolithic period. The Holocene 23(9): 1297-1316
Forni G. 1979. Origini delle strutture agrarie dell'Italia preromana: le grandi epoche dell'evoluzione agricola preistorica in Italia. Atti del Convegno Nazionale di Verona (28-30 Novembre 1977, Verona). Giannini: Napoli, pp 13-66.
Giachi G, Mori Secci M, Pignatelli O, Gambogi P, Mariotti Lippi M. 2010. The prehistoric pile-dwelling settlement of Stagno (Leghorn, Italy): wood and food resource exploitation. Journal of Archaeological Science 37: 1260-1268.
Gobbo I. 2011. Archeobotanica di siti mesolitici, neolitici ed eneolitici di pianura dell’Emilia Romagna. PhD Thesis, Università degli Studi di Ferrara.
Guglielmino R, Primavera M. 2015. Le offerte vegetali a Roca tra pratiche rituali e riferimenti simbolici. In: Preistoria del Cibo; Tra ritualità e potere (sessione 4). 50a Riunione Scientifica dell'Istituto Italiano di Preistoria e Protostoria (Roma, 5-9 ottobre 2015).
Guerreschi G. 1980-1981. La stazione preistorica del Lago Lucone (Brescia) – Scavi 1965–1971. Annali del Museo Gavardo 14: 7-78.
Jones G, Rowley-Conwy P. 1984. Plant remains from the norh Italian lake dwellings of Fiavé (1400-1200 bc). In: Perini (ed). Scavi archeologici nella zona palafitticola di Fiavé-Carera. Parte I. Campagne 1969-1976; situazione dei depositi e dei resti strutturali. Servizio beni culturali della provincia autonoma d Trento. Patrimonio storico ed artistico del Trentino 8, pp. 323-355.
Jones G, Rowley-Conwy P. 1985. Agricultural diversity and sub-alpine colonization: spatial analysis of plant remains from Fiavé. Papers in Italian Archaeology 4, BAR british Archaeologicla Report 244: 282-295.
Jung R, Pacciarelli M, Zach B, Klee M, Thanheiser U. 2015. Punta di Zambrone (Calabria)–A Bronze age harbor site. First preliminary report on the Recent Bronze Age (2011–2012 campaigns). Archaeologia Austriaca 99: 53–110.
Heiss AG, Oeggl, K, 2009. The plant macro‐remains from the iceman site (Tisenjoch, Italian‐Austrian border, eastern Alps): New results on the glacier mummy's environment. Vegetation History and Archaeobotany 18: 23–35.
Laforgia E, Boenzi G, Matarazzo T, Stanzione M. 2015. Ambiente e biodiversità nella piana campana: modalità di sfruttamento delle risorse vegetali in una comunità del Bronzo antico. Il villaggio del Bronzo antico di Afragola. In: Preistoria del Cibo; Tra ritualità e potere (sessione 4). 50a Riunione Scientifica dell'Istituto Italiano di Preistoria e Protostoria (Roma, 5-9 ottobre 2015).
Mercuri A.M., Accorsi C.A., Bandini Mazzanti M., Bosi G., Cardarelli A., Labate D., Marchesini M., Trevisan Grandi G. 2006a. Economy and environment of Bronze Age settlements Terramaras on the Po Plain (Northern Italy): first results from the archaeobotanical Research at the Terramara di Montale. Vegetation history and Archaeobotany 16: 43-60.
Mercuri A.M., Accorsi C.A., Bandini Mazzanti M., Bosi G., Trevisan Grandi G., Cardarelli A., Labate D., Olmi L., Torri, P. 2006b. Cereal fields from the Middle-Recent Bronze Age, as found in the Terramara di Montale, in the Po Plain (Emilia Romagna, Northern Italy), based on pollen, seeds/fruits and microcharcoals. In: Morel J.P., Tresserras J., Matalama J.C. (eds), The Archaeology of Crop Fields…
Mercuri AM, et al. 2015. Environment, human impact and the role of trees on the Po plain during the Middle and Recent Bronze Age: Pollen evidence from the local influence of the terramare of Baggiovara and Casinalbo. Rev. Palaeobot. Palynol. 218: 231-249.
Marchesini M, Marvelli S., Gobbo I, Rizzoli E. 2010. Il paesaggio vegetale e l'ambiente nella pianura bolognese tra Samoggia e Panaro: risultati delle indagini archeobotaniche. In: Cattani M, Marchesini M., Marvelli S., Paesaggio ed economia nell'Età del Bronzo. La pianura bolognese tra Samoggia e Panaro. Centro stampa della Regione Emilia-Romagna: Bologna, pp. 37-79.
Marchesini M, Marvelli S. 2011. Il paesaggio vegetale e l’agricoltura. In: Desantis P, Marchesini M, Marvelli S (eds), Anzola al tempo delle Terramare. Guida al polo espositivo di Anzola dell’Emilia, Museo Archeologico Ambientale, Bologna, pp. 40-45.
Motella De Carlo S. 1995. Paleoecologia ad Alba nella preistoria. Indagine sui macroresti vegetali. In: Venturino Gambari M. (ed), Navigatori e contadini. Alba e la valle del Tanaro nella preistoria. Famija Albeisa: Alba, pp. 245-255.
Motella De Carlo S. 2001. Disboscamento, agricoltura e alimentazione nel primo millennio a.C. In: Venturino Gambari M. (ed), Dai Bagienni a Bredulum. Il pianoro di Breolungi tra archeologia e storia. Omega Edizioni: Torino, pp. 187-195.
Motella De Carlo S, Venturino Gambari M. 2004. Dalle foreste ai campi: ambiente, risorse e economia nel Neolitico dell’Italia nord-occidentale. Bull. Etudes Prehistoriques et Archaeologiques Alpines 15: 125-142.
Nisbet R. 1990. Uso del legno ed economia agricola al castellaro di Uscio. In: Maggi R. (ed), Archeologia dell’Appennino Ligure. Gli scavi del castellaro di Uscio: un insediamento di crinale dal Neolitico alla conquista romana. Collezioni Monografie Preistoriche ed Archeologiche, IISL, 8, Bordighera, pp. 197-208.
Nisbet R. 1999. Offerte votive e analisi botaniche. In: Salzani L. (ed), Il sito protostorico di Custoza (Sommacampagna - Verona). Quaderni di Padusa 32/33: 15-16.
Nisbet R. 2008. Wood use and agriculture at Villandro/Villanders (Bolzano/Bozen, Alto Adige/South Tyrol): the charred remains from Mesolithic to Middle ages. Atti Soc. Preist. Protost. Friuli-V.G., Trieste, 16, (2006-2007): 75-131.
Nisbet R, Scaife R. 1998. Analisi archeobotaniche: storia forestale ed uso delle piante. In: Del Lucchese A et al. (eds), L’insediamento dell’età del Bronzo di Bric Tana Millesimo, Savona). Primi risultati delle ricerche. Bullettino di Paletnologia Italiana 89: 273-280.
Oliva A. 1939. I frumenti, le leguminose da granella e gli altri semi repertati a Belverde. Studi Etruschi 13: 343-349.
Pals J, Voorrips A. 1979. Seeds, fruits and charcoals from two prehistoric sites in northern Italy. In: Körber-Grohne U. (ed), Festschrift für Maria Hopf. Archaeo-Physica 8, pp. 217-235.
Perego R. 2017. Contribution to the development of the Bronze Age plant economy in the surrounding of the Alps: an archaeobotanical case study of two Early and Middle Bronze Age sites in northern Italy (Lake Garda region). PhD Thesis, University of Basel.
Primavera M. 2011. Frammenti di paesaggio da Rocavecchia e lineamenti dinamici dell’ambiente e del clima durante l’età del Bronzo in Puglia. Specialization Thesis, Scuola di Specializzazione in Beni Archeologici “Dinu Adamesteanu”, Università del Salento. Lecce, Italy.
Primavera M. 2013. Roca. Le indagini archeobotaniche del saggio IX: un contributo alla ricostruzione del paleo ambiente in epoca protostorica. Annali della Scuola Normale Superiore di Pisa 5, Classe di Lettere e Filosofia, pp. 115-128.
Primavera M. et al. 2017. Environment, crops and harvesting strategies during the II millennium BC: Resilience and adaptation in socio-economic systems of Bronze Age communities in Apulia (SE Italy). Quaternary International
Riedel A. 1976. La fauna del villaggio preistorico di Ledro. Archeozoologia e paleo-economia. Studi trentini di Scienze Naturali 53/5B: 3-120.
Riedel A. 1977. The fauna of four prehistoric settlements in Northern Italy. Atti del Museo civico di storia naturale di Trieste 30(1): 65-122
Rottoli M. 1999. I resti vegetali si Sammardenchia - Cûeis (Udine), insediamento del Neolitico antico. In: Ferrari A, Pessina A. (eds), Sammardenchia - Cûeis. Contributi per la conoscenza di una comunità del primo neolitico. Pubblicazione n. 41, Edizioni del Museo Friulano di Storia Naturale: Udine, pp. 307-326.
Rottoli M. 2005. Un nuovo frumento vestito nei siti neolitici del Friuli-Venezia Giulia (Italia nord orientale). Gortania, 26 (2004): 67-78.
Rottoli M. 2006. Alcuni aspetti dell’agricoltura neolitica in Italia settentrionale. In: Mercuri AM, Baroni R, Mariotti Lippi M. (eds.), Archeobotanica e alimentazione. Società dei Naturalisti e Matematici di Modena 137: 243-254.
Rottoli M, Castiglioni E. 2009. Prehistory of plant growing and collecting in Northern Italy, based on seed remains from the Early Neolithic to the Chalcolithic (c. 5600 - 2100 cal B.C.). Vegetation History and Archaeobotany 18: 91-103.
Rottoli M, Regola E. 2014. L’agricoltura in Italia settentrionale nel V millennio a.C., nuovi dati e vecchi problemi.In Atti del Convegno “Il pieno sviluppo del Neolitico in Italia” (Finale Ligure, 8-10 giugno 2009), pp. 55-62.
Schmidl A, Oeggl K. 2005. Subsistence strategies of two Bronze Age hill-top settlements in the eastern Alps - Friaga/Bartholomäberg (Vorarlberg, Austria) and Ganglegg/Schluderns (South Tyrol, Italy). Vegetation History and Archaeobotany 14: 303-312.
Schmidl A. Oeggl K. 2007. Ernährung und Wirtschaftsweise der Siedler am Ganglegg während der Bronze- und Eisenzeit - paläoethnobotanische Untersuchungen. In: Steiner, H. (Ed.), Die befestigte Siedlung am Ganglegg im Vinschgau - Südtirol. Amt für Bodendenkmäler: Bolzen, pp. 511-589.
Secci Mori M, Mariotti Lippi M, Perazzi P. 2015. Piante spontanee e coltivate dal villaggio della Media età del Bronzo di Gonfienti Scalo Merci (PO). In: Preistoria del Cibo; Tra ritualità e potere (sessione 2). 50a Riunione Scientifica dell'Istituto Italiano di Preistoria e Protostoria (Roma, 5-9 ottobre 2015).
Swidrak I, Oeggl K. 1998. Analisi paletnobotaniche di campioni di terreno dall’insediamento dell’età del bronzo di Sotćiastel. In: Tecchiati U. (ed), Sotćiastel. Un abitato fortificato dell’età del bronzo in Val Badia. Laives, pp. 347-371.
Tongiorgi E. 1947. Grano, miglio e fave in un focolare rituale dell’Età del Bronzo a Grotta Misa. Nuovo giornale botanico italiano 54: 804.
Torri P. 2011. Storia del paesaggio vegetale e dell’impatto antropico nell’area del Gran Sasso d’Italia (Abruzzo) in base a polline, palinomorfi non pollinici e microcarboni (sondaggi di Piano Locce 1225 m slm). PhD Thesis, Università di Ferrara.
Valsecchi V, Tinner W, Finsinger W, AmmannB. 2006. Human impact during the Bronze Age on the vegetation at Lago Lucone (Northern Italy). Vegetation History and Archaeobotany 15:99-113
Varalli A, Moroni A, Moggi Cecchi J, Goude G. 2016. Dietary variability during Bronze Age in central Italy: first results. International Journal of Osteoarcheology 26: 431-446
Vallicelli MC, Balasso A, Bonato S, Castiglioni E, Migliavacca M, Nicosia C, Persichetti A, Tuzzato S. 2015. Sarcedo e Montecchio Precalcino. Indagini archeologiche 2013 lungo il tracciato della Superstrada Pedemontana Veneta, lotto 2A: Contesti insediativi dell'età del Bronzo. NAVe, Notizie di Archeologia del Veneto, 2, 2013.
Villaret von Rochow M. 1958. Die Pflanzenreste der bronzezeitlichen Pfahlbauten von Valeggio am Mincio. Bericht über das Geobotanische Forschungsinstitut Rübel in Zürich (1957). Pp. 96-114.

## Sheet: Millets with 14C
Site (short name)	Site	Country	Number of millet grains in the sample/ deposit	Region (our subdivision)	Number of grains dated	Laboratory code	Conventional 14C age BP	δ13C (‰)	error δ13C (‰)	Context from which the dated material derived	Feature No. and other provenance details for the material	Sample No.	Type of site	Site period	Cultural group	Latitude	Longitude	References
Custoza	Custoza-Sommacampagna, Verona	Italy	concentration in pot	Po Basin	1	Poz-98009	3020 ± 35	-10.2	1.1	pot contents	us25, Layer 1		settlement, ritual , multi-period	Late Bronze Age		45.3719	10.7933	Filipovic et al. 2020. New AMS 14C dates track the arrival and spread of broomcorn millet cultivation and agricultural change in prehistoric Europe. Scientific Reports 10:13698
Lavagnone	Lavagnone, Desenzano del Garda, Lombardy	Italy	few	Po Basin	1	KIA-53633	3137 ± 26	-6.6	0.26	midden under pile dwelling	Sector D, quadrant A2, SU 4006	LAVc4073	settlement, pile dwellings, multi-period	Middle Bronze Age		45.4369	10.5381	Filipovic et al. 2020. New AMS 14C dates track the arrival and spread of broomcorn millet cultivation and agricultural change in prehistoric Europe. Scientific Reports 10:13699
Lavagnone	Lavagnone, Desenzano del Garda, Lombardy	Italy	few	Po Basin	1	KIA-53634	3208 ± 26	-10.6	0.42	midden under pile dwelling	Sector D, quadrant A2, SU 4006	LAVc4073	settlement, pile dwellings, multi-period	Middle Bronze Age		45.4369	10.5381	Filipovic et al. 2020. New AMS 14C dates track the arrival and spread of broomcorn millet cultivation and agricultural change in prehistoric Europe. Scientific Reports 10:13700
Lavagnone	Lavagnone, Desenzano del Garda, Lombardy	Italy	few	Po Basin	1	Poz-103897	3145 ± 35	-14.4	0.3	midden under pile dwelling	Sector D, quadrant E1, SU 4004	LAVc4025	settlement, pile dwellings, multi-period	Middle Bronze Age		45.4369	10.5381	Filipovic et al. 2020. New AMS 14C dates track the arrival and spread of broomcorn millet cultivation and agricultural change in prehistoric Europe. Scientific Reports 10:13701
Santa Giulia	Santa Giulia	Italy	3	Po Basin	1	Poz-107451	3065 ± 30	-9.1	0.5	burned layer due to ritual pyre	76; trench B1, quadrant 47, layer 76	2475	ritual site	Late Bronze Age (12th century BC)	Terramare	44.3577	10.6092	Filipovic et al. 2020. New AMS 14C dates track the arrival and spread of broomcorn millet cultivation and agricultural change in prehistoric Europe. Scientific Reports 10:13702
Santa Giulia	Santa Giulia	Italy	few	Po Basin	1	Poz-107452	3085 ± 30	-13	0.2	burned layer due to ritual pyre	76; trench B3/4A, quadrant 53, layer 76	215	ritual site	Late Bronze Age (12th century BC)	Terramare	44.3577	10.6092	Filipovic et al. 2020. New AMS 14C dates track the arrival and spread of broomcorn millet cultivation and agricultural change in prehistoric Europe. Scientific Reports 10:13703
Lavagnone	Lavagnone, Desenzano del Garda, Lombardy	Italy	few	Po Basin	1	Poz-103898	3420 ± 35	-17.3	0.2	midden under pile dwelling	BM1, sector D, quadrant D2, SU 4017	LAVc4132	settlement, pile dwellings, multi-period	Middle Bronze Age		45.4369	10.5381	Filipovic et al. 2020. New AMS 14C dates track the arrival and spread of broomcorn millet cultivation and agricultural change in prehistoric Europe. Scientific Reports 10:13704
